# Supplementary material for: Risk factors associated with overall survival in patients with multiple myeloma following carfilzomib treatment: A retrospective study from a large claims database in Japan
Source: Cancer Med. 2023 Sep 26;12(19):19361–71. doi: 10.1002/cam4.6457 (PMC10587963; doi:10.1002/cam4.6457)
Supplement: Supplementary file 3 — Table S1‐S2. [file CAM4-12-19361-s002.xlsx]

## Sheet: Sheet1
	Table S1. Definitions of clinical risk factors or comorbid conditions and concomitant medications on the basis of the diagnosis codes and prescriptions
		Complication
	1	Hypertension	ICD-10 diagnosis codes		I10,I11,I12,I13,I15
			Medication		M3,5,6 (Shown below)
	2	Dyslipidemiae	Medication		pravastatin sodium, simvastatin, fluvastatin sodium, atorvastatin calcium hydrate, pitavastatin calcium hydrate, rosuvastatin calcium, clofibrate, bezafibrate, fenoﬁbrate, pemaﬁbrate, ezetimibe, evolocumab (genetic recombination), ω-3 fatty acid ethyl ester, lomitapide mesilate, colestimide, colestyramine, probucol, tocopherol nicotinate, nicomol, niceritorol, and ethyl icosapentate
	3	Diabetes mellitus	Medication	Thiazolidine	pioglitazone hydrochloride
			Medication	Biguanide	buformin hydrochloride and metformin hydrochloride
			Medication	SU	acetohexamide, glyclopyramide, chlorpropamide, gliclazide, glibenclamide, and glimepiride
			Medication	Glinide	nateglinide, mitiglinide calcium hydrate, repaglinide,
			Medication	DPP4	anagliptin, alogliptin benzoate, omarigliptin, saxagliptin hydrate, sitagliptin phosphate hydrate, trelagliptin succinate, teneligliptin hydrobromide hydrate, vildagliptin, and linagliptin
			Medication	SGLT2	ipragliflozin L‒proline, dapagliflozin propylene glycolate hydrate, luseogliflozin hydrate, tofogliflozin hydrate, canagliflozin hydrate, and empagliflozin
			Medication	Glimins	imeglimin hydrochloride
			Medication	α-glucosidase inhibitor	acarbose, voglibose, and miglitol
			Medication	GLP-1	semaglutide (genetic recombination), dulaglutide (Genetic recombination), lixisenatide, liraglutide (genetic recombination), and exenatide
			Medication	Diabetes mellitus requiring insulin	Insulin glargine (genetic recombination), insulin glulisine (genetic recombination), insulin degludec (genetic recombination), insulin detemir (genetic recombination), insulin human (genetic recombination), insulin lispro (genetic recombination), and insulin aspart (Genetic recombination)
	4	COPD	ICD-10 diagnosis codes		J43, J44
	5	Valvular heart disease	ICD-10 diagnosis codes		I34 and I35
	6	Ischemic heart disease	ICD-10 diagnosis codes		I20, I21, I22,I23, I24, and I25
	7	Renal impairment	ICD-10 diagnosis codes		N17, N18, and N19
	8	Atrial fibrillation and flutter	ICD-10 diagnosis codes		I48
		Concomitant medication
	M1	Statins	Medication		pravastatin sodium, simvastatin, fluvastatin sodium, atorvastatin calcium hydrate, pitavastatin calcium hydrate, and rosuvastatin calcium
	M2	β-blockers	Medication		atenolol, bisoprolol fumarate, bisoprolol, betaxolol hydrochloride, metoprolol tartrate, propranolol hydrochloride, nadolol, celiprolol hydrochloride, carteolol hydrochloride, pindolol, nipradilol, amosulalol hydrochloride, arotinolol hydrochloride, carvedilol, labetalol hydrochloride, and bevantolol hydrochloride
	M3	NOAC/DOAC	Medication		warfarin potassium, dabigatran etexilate methanesulfonate, rivaroxaban, apixaban, and edoxaban tosilate hydrate
	M4	CCB	Medication		nifedipine, nicardipine hydrochloride, nitrendipine, nilvadipine, felodipine, barnidipine hydrochloride, benidipine hydrochloride, manidipine hydrochloride, azelnidipine, efonidipine hydrochloride ethanolate, cilnidipine, aranidipine, amlodipine besilate, diltiazem hydrochloride, and verapamil hydrochloride
	M5	ACEIs or ARBs	Medication		captopril, enalapril maleate, alacepril, imidapril hydrochloride, temocapril‌ hydrochloride, perindopril erbumine, cilazapril hydrate, benazepril hydrochloride, delapril hydrochloride, trandolapril, and lisinopril hydrate
			Medication		valsartan, losartan potassium, candesartan cilexetil, telmisartan, olmesartan medoxomil, irbesartan, and azilsartan
	M6	MRA	Medication		eplerenone, spironolactone, and esaxerenone

## Sheet: Sheet2
	Table S2. Definitions of next treatment after carfilzomib-containing chemotherapy on the basis of prescriptions
	1	Next treatment	Medication	Bortezomib, Ixazomib, Pomalidomide, Thalidomide, Daratumumab, Isatuximab, Elotuzumab, Panobinostat, Cyclophosphamide, Doxorubicin, Etoposide, Vincristine, Cisplatin, and Carboplatin
	Time to next treatment (TTNT) was defined as the next treatment after carfilzomib-containing chemotherapy, which is the start of the treatment of medication in Table S2. TTNT was defined as the time from the index date to the first event, which was defined as the starting of the next treatment or death due to cause. For patients who did not experience the event, TTNT was defined as censored at th…
